# Supplementary material for: Efficacy of Cognitive Behavior Therapy in Reducing Depression among Patients with Coronary Heart Disease: An Updated Systematic Review and Meta-Analysis of RCTs
Source: Healthcare (Basel). 2023 Mar 24;11(7):943. doi: 10.3390/healthcare11070943 (PMC10094182; doi:10.3390/healthcare11070943)
Supplement: Supplementary file 1 [file healthcare-11-00943-s001.zip]

Archive with 1 entries (1 files):
- healthcare-2202733-supplementary.pdf
